# Supplementary material for: Current Practices for Reference Gene Selection in RT-qPCR of Aspergillus: Outlook and Recommendations for the Future
Source: Genes (Basel). 2021 Jun 24;12(7):960. doi: 10.3390/genes12070960 (PMC8307107; doi:10.3390/genes12070960)
Supplement: Supplementary file 1 [file genes-12-00960-s001.zip]

Archive with 1 entries (1 files):
- genes-1253246-SI.xlsx
