# Supplementary material for: Current Practices for Reference Gene Selection in RT-qPCR of Aspergillus: Outlook and Recommendations for the Future
Source: Genes (Basel). 2021 Jun 24;12(7):960. doi: 10.3390/genes12070960 (PMC8307107; doi:10.3390/genes12070960)
Supplement: Supplementary file 1 [file genes-12-00960-s001.zip › genes-1253246-SI.xlsx]

## Sheet: Summary of 90 RT-qPCR studies
Genus	Species	Strain	Sample	Biological Replication	Gene Symbol	Associated Protein	Justification/Validation? (Yes/No)	Conditions	Normalization Strategy for Assessing Changes in Gene Expression	Ref.
Aspergillus	niger	A09	Mycelia	3	18S	18S rRNA	No	Growth in potato dextrose agar (PDA) media supplemented with different carbon sources (derived from xylan, xylose, glucose, maltose, cellobiose, arabinose, or lactose) and nitrogen sources (derived from yeast extract, NH4NO3, (NH4)2SO4, peptone, or urea, and NaNO3, besides ammonium oxalate).	2− ∆∆CT	[87]
		N402	Conidia, germinating spores and mycelia	4	act	Actin	Yes- Cite previous use by their research group, one of which cites Bohle et al. 2007 who validated the use of actin as a reference gene for A. niger [159]. However, the media conditions were not the same.	Growth in liquid Aspergillus Minimal Media (AMM) media for 0, 3, 6, 12 and 72h as well as on AMM plates for 5 days.	Pfaffl method	[89]
		J693 (tppB+)
		J685 (∆tppB)
		MA169.4	Mycelia	NA	gpdA	Glyceraldehyde-3-Phosphate Dehydrogenase (GAPDH)	No	Growth in glucose maltose polypeptone yeast extract (GMPY) medium at 30⁰C, 250 rpm for 2 days.	NA	[92]
		MA169.4delAnPKSIII
		MA169.4oeAnPKSIII
		CBS 141257	Mycelia	2	H2B	Histone H2B	No	Mycelia transfer from complete media (CM) with 2% D-fructose to 10 mL of minimal media (MM) supplemented with 25 mM carbon source L-rhamnose or L-rhamnonate and grown at 30⁰C for 2 hours with 250 rpm shaking.	2− ∆∆CT	[93]
		ΔlraA
		ΔlraB
		ΔlraC
		ΔrhaR
		N400 (CBS120.49)	Mycelia	2	hist	Histone-encoding Gene	Yes- Cite the methods in one of their other published papers, Mach-Aigner et al. 2012, which demonstrated the histone-encoding gene to be stably expressed under the same growth conditions, and with the same strains used [157].	Growth in bioreactors on sorbitol as the carbon source with 1 mM D-xylose or 50 mM D-xylose. The wildtype was sampled every 20 minutes over 5 hours. The mutant was sampled hourly over 5 hours.	Pfaffl method	[94]
		NW283
		BCC4603	NA	NA	18S	18S rRNA *	No	Growth on PDA at 25°C under normal light (WT containing genomic DNA). The resulting transformants were selected on and subcultured three times in the presence of 1.25 mg/mL of 5-fluoroorotic acid with uridine and uracil to ensure the stability of transgene.	2− ∆∆CT	[88]
		Anig1_1
		Anig1_2
		Anig2_1
		Anig2_2
		CGMCC 10142	Spores	3	β-actin	Actin	No	Growth in liquefied corn starch medium at 35⁰C for 72 h with shaking at 330 rpm (sampling at 10, 16, 24, 36, 48, 60, 72 h).	2− ∆∆CT	[90]
		3-4
		102			GADPH	GAPDH
		ΔgfsA	Mycelia	NA	actA	Actin	No	Growth in complete medium (CM) for 25h.	ΔΔCq	[91]
		ΔgfsB
		ΔgfsC
		ΔgfsAC
		ΔgfsAB
		ΔgfsBC
		ΔgfsABC
		ΔugmA
		wt
	nidulans	TN02A7	Frozen mycelia	3	NAPDH	Nicotinamide adenine dinucleotide phosphate + hydrogen	No	Growth in 100 mL of modified MMPKRUU medium in K sufficient (supplemented with 0.52 g/L KCl) or deficient (supplemented with 5.2 g K-feldspar powders) at 37⁰C for 24h with shaking at 220 rpm.	ΔCt	[85]
		FGSCA4	Conidia and spores	3	benA	Beta-tubulin	No	Growth in minimal media containing 2% glycerol, supplemented with arginine, uracil, uridine and vitamins during exposure to white-light or darkness at 23⁰C for 24h (spores) or 30⁰C for 40h in distilled water (conidia).	NA	[82]
					H2B	Histone 2B
		FGSC26	Lyophilized mycelia	4	eEF-3	EEF-3 Elongation Factor	No	Growth in 100 mL of glucose-free minimal nitrate medium (carbon-starved media) or minimal nitrate medium containing 10 g/L of glucose at 37⁰C for 4h or 24h.	ΔCP	[84]
		A1149	Lyophilized mycelia	3	actA	Actin	Yes- Cite previous literature in which actin was found to be a stable reference gene for A. niger. However, the media conditions differ.	Growth in CM with glucose or threonine or on MM with ammonium or nitrate, dependending on the strain. Incubated at 28⁰C for 16h with shaking at 250 rpm.	2− ∆∆CT	[78]
		AAE1
		AAE2
		AAE5
		ASA1
		AAE12
		AAE13
		ASA4
		AKA10
		AKA11
		AKA12
		AF293
		pabaA1	Frozen mycelia	3	β‐actin	Actin	No	Growth in low or high inorganic phosphate yeast extract media (YEM) and MM at 37⁰C for 17h with shaking at 200 rpm.	ΔΔCt	[76]
		pabaA1 palB7			β‐tubulin	Beta-tubulin
		biA1; riboB2; niiA4	Mycelia	3	β-tubulin	Beta-tubulin *	No	Growth in MM supplemented with 50 mM ethyl methyl ketone (EMK) or 1% glucose at 37⁰C for 16h to 18h with shaking at 150 rpm.	NA	[83]
		creB1936
		hkΔAN1556	Hyphae	NA	rpl37	Putative ribosomal protein L37	Yes- Analyzed 5 candidate reference genes and ranked their stability using geNormPLUS [33] and used the two most stable genes.	Growth in liquid MM under standard conditions.	qBasePLUS version 2.5	[86]
		SAA.111			rpl3	Putative ribosomal protein L3
		TN02A7	Mycelia	3	NA	Actin	No	Growth in yeast extract-agar-glucose (YAG) supplemented with 5 mM uridine and 10 mM uracil (YUU) at 37⁰C for 24h.	2−ΔΔCT	[79]
		WJA01	Mycelia	3	actA	Actin	Yes - Noted the expression stability of actin under the conditions being tested in their experiments.	Growth in YAG supplemented with 15% polyethylene glycol (PEG) (W/V) compared to YAG without supplementation for 2 days.	2−ΔΔCT	[77]
		cnaA mutant
		mobB/cotA
		R21	Frozen mycelia	NA	tubC	Beta-tubulin	No	Growth yeast glucose (YG) medium in the presence or absence of drugs (25 μM camptothecin, 0.3 μg/mL imazalil , 0.2 μg/mL itraconazole, 100 μg/mL hygromycin, and 2.5 μg/mL 4-nitroquinoline oxide (4-NQO)) for 8h.	Standard Curve Method (Cycle threshold (CT) values plotted against a logarithm of the DNA copy number)	[80]
		ima532
		ima533
		ima534
		ima535
		ima537
		areA217	Mycelia	3	tubC	Beta-tubulin	No	Growth in 3% lactose for 18h, after which a source of induction and/or repression was added and the cultures were grown for 4h. For alcA and aldA expression, EMK was used as the inducer and glucose or acetate was used as the repressor. For alcB expression analysis the strain of interest was grown under carbon-limiting conditions.	Standard Curve Method (CT values plotted against a logarithm of the DNA copy number)	[81]
		acdXΔareA217
		sptCΔareA217
		CV125	Mycelia	4	acnA	Actin	Yes- Tested the stability of the chosen reference genes using GeNorm in qBase PLUS tool [33].	Growth in 400-mL MM supplemented with 0.1% fructose (as the carbon source) and 5 mM urea (as the nitrogen source) at 30⁰C for 15h with shaking at 150 rpm.	Pfaffl method	[30]
		NA1363			gpdA	GAPDH
	fumigatus	GFP-expressing strain derived from ATCC 13073	Conidia	NA	gpdA	GAPDH	No	Exposure of A. fumigatus to human airway epithelial cells (AECs) or human bronchial epithelial cells (16HBE14o-).	2-ΔΔCT	[31]
		Af293	Lyophylized mycelia	3	fks1	Putative 1,3-beta-glucan Synthase Catalytic Subunit	No	Growth in Barrat's minimal nitrate medium in the presence (H2O2 at 3 mM final concentration, sampling at 1 hour) or absence of oxidative stress and/or iron-limitation (30 μM FeCl3 for iron replete cultures and 0 μM FeCl3 for iron deficient cultures) for 33h and 50h.	ΔΔCP	[72]
		Af293	Frozen fungal culture containing mycelia	2	18S	18S rRNA	Yes- Performed preliminary experiments to assess the expression stability of GAPDH, actin and 18S rRNA genes under the conditions described. The 18S gene exhibited the greatest expression stability.	Growth in 100 mL of Roswell Park Memorial Institute (RPMI) 1640 medium (with L-glutamine and sodium bicarbonate) with treatment with artemisinin (125 μg/ml) or solvent control at 37⁰C for 3h.	ΔΔCT	[27]
		CM237	Mycelia	3	βact	Actin	No	Treatment with 24,700 , 12,300 and 6,170 µg/mL kombucha during growth in RPMI media at 35°C for 48h.	REST software (2009) (uses 2-ΔΔCT)	[61]
		CM2627
		10 azole-susceptible
		5 azole-resistant
		AfIR974	Conidia	4	actin	Actin	No	Growth on sabouraud agar slants for 5 days at 30° C followed by dilution in RPMI media and growth at 37°C for 0, 2, 4, 6, and 8h.	ΔΔCT-method	[21]
		AfIR964
		F17727	Mycelia	3	tub	Beta-tubulin	No	Growth in Vogel's medium supplemented with 1% glucose at 37⁰C with shaking at 250 rpm for 14–16h, with added 4 mg/L itraconazole or DMSO.	2−ΔΔCT	[69]
		F18149
		F19980
		F17999
		F18085
		F20140
		F18304
		F20063
		F20451
		F18454
		F18329
		F15483
		Af293 (CBS 101355)
		Af210
		CEA10 (CBS 144.89)
		Z5	Frozen mycelia	NA	NA	Actin	Yes- were determined to be the most stable genes out of five potential reference genes tested using geNorm [33].	Growth in Mandels’ salt solution with 2% sucrose for 20h at 50⁰C with shaking at 150 rpm. Following 20h incubation, the mycelia were washed with distilled water and added to Mandels’ salt solution with 1% oat spelts xylan and incubated for 0, 2, 4, 6 and 17h.	Pfaffl method	[16]
						Histone H4
		CEA17Δku80	Frozen mycelia	3	18S	18S rRNA	No	Growth in liquid AMM and cultured for 18 h at 37⁰C with shaking at 200 rpm.	2−ΔΔCT	[59]
		cofilin OE
		ATCC, #34506	Mycelia	NA	18S	18S rRNA	No	Growth on PDA plates in the presence of different carbon dioxide concentrations (280, 325, 360, 392, 450, 560 ppm), and on Czapek media, with different C : N ratios (5:1, 8:1, 10:1.12:1 15:1, reverse for changes to the nitrogen concentrations) for 48h and 5 days.	2−ΔΔCT	[58]
		Amphotericin B-susceptible - was used as a control for A. terreus expression	Cells	2	BTU	Beta-tubulin *	No	Growth in Sabouraud media for 24h at 37⁰C with slight shaking and treatment with sub-lethal (0.25 mg/mL) and lethal Amphotericin B (AmB) (1 mg/mL) concentrations.	Pfaffl method	[68]
		ATCC 46645	Biofilm and planktonic mycelia	3	act1	Actin	No	Biofilm growth at 37⁰C in minimal essential medium (MEM) supplemented with 5% v/v fetal calf serum (FCS) or 5% v/v phosphate buffered saline (PBS). Exposure to 5% CO2 for 2h was used to promote fungal adherence to the surface of the flask. Unattached conidia were washed with MEM (supplemented with either FCS or PBS) and the remaining were left to grow for 24 and 48h.	NA	[22]
		CBS 144.89	Lyophilized mycelia	2-3	GAPDH- only used for the inducible mutant	GAPDH	No	For gene expression analysis of CBS 144.89 and ΔsrbA only: treatment with MIC50 of fluconazole (CBS 144.89, 128 μg/mL; ΔsrbA strain, 0.50 μg/mL) or voriconazole (CBS 144.89, 0.0625 μg/mL; ΔsrbA strain, 0.006 μg/mL) and grown in liquid glucose minimal media (GMM) at 37°C with shaking at 300 rpm. For gene expression analysis including pniiA-erg11A-ΔsrbA: All three strains were grown in liquid GMM p…	iQ5 optical system software package (uses 2− ∆∆CT)	[60]
		ΔsrbA			actin	Actin
		pniiA-erg11A-ΔsrbA			tefA	NA
		ATCC 13073	Mycelia	NA	NA	Beta-tubulin	No	Growth in MEM supplemented with 10% (v/v) human serum (male) and 50 μM FeCl3 at 37⁰C for 6h.	2− ∆∆CT	[65]
		Af293	Mycelia	≥2	TEF1	Putative Translation Elongation Factor EF-1 Alpha Subunit	No	in vitro: (1) growth in yeast peptone dextrose (YPD) media for 4h, 8h, and 1 to 7 days at 37°C, (2) growth in YPD media for 24 h at 37°C, (3) growth in YPD or RPMI medium for 24h and 72h at 37°C, (4) growth in YPD medium for 5 to 8 days at 37°C; in vivo: (1) growth in mice lungs for 4h, 8h, and 1 to 7 days, (2) growth in mice lungs for 24h and 72h, (3) growth in mice lungs 5 to 8 days.	Pfaffl method	[73]
		complimented stuA
		ΔstuA
		CEA17ΔakuBKU80	Mycelia	3	TEF1	Putative Translation Elongation Factor EF-1 Alpha Subunit	No	Growth in a glucose (3%)-yeast extract (YE; 1%) liquid medium for 16 h at 37⁰C.	2− ∆∆CT	[74]
		∆csmA
		∆csmB
		∆csmA/∆csmB
		ATCC 204305	Homegenised cells	NA	β-tubulin	Beta-tubulin *	No	Four formed fungi balls or 2 mL of fungal suspension in NaCl (corresponding to a McFarland 1 standard) were then incubated for 3h at 25, 30, 35 and 40⁰C.	The comparative SYBR Green⁄ΔCt method	[67]
		Af293	Frozen mycelia	5	β-tubulin	Beta-tubulin	No	Growth in mouse lung alveoli for 4 or 14h.	Standard Curve Method (CT values plotted against a logarithm of the DNA copy number)	[66]
		ΔCalA
		ΔcrzA
		ΔpmcA		4
		ΔpmcB
		CEA17 (pyrG), ATCC 46645	Frozen mycelia	NA	tubC	Beta-tubulin	No	Growth in YG medium containing or without 0.5 μg of voriconazole for 30, 60, 120, and 240 min	Standard Curve Method (CT values plotted against a logarithm of the DNA copy number)	[63]
		ΔpkaC1
		ΔacyA
		CEA10	Lyophilized mouse lung tissue	NA	TefA	NA	No	Growth in mouse lung subcutaneously injected with 40 mg/kg Kenalog (a steroid) 1 day, or intraperitoneally with 175 mg/kg of cyclophosphamide 2 days prior to inoculation.	ΔΔCT method	[70]
					β-tubulin	Beta-tubulin
		AF293	Fungal mats	2 or 3	NA	Actin	No	(1) Growth in GMM at 25⁰C with shaking at 280 rpm for 60 days and (2) Growth in high iron liquid media (25 g/L glucose, 3.5 g/L (NH4)2SO4, 2.0 g/L KH2PO4, 0.5 g/L MgSO4 (heptahydrate), and 8 mg/L ZnSO4 (heptahydrate) + 300 μM Fe(III)Cl3 (pH 6.3)) or low iron media (same as high iron, but without the Fe(III)Cl3) at 37⁰C with shaking at 280 rpm for 24h.	2−ΔΔCT	[23]
		TW54.2 (ΔlaeA)
		TW68.6 (ΔlaeA + laeA)
		H11-20	Mycelia	3 to 5	β-tubulin	Beta-tubulin	Yes- Note that its mRNA levels are constitutively expressed at a high level under various environmental conditions. However, did not validate themselves for their specific experimental conditions.	Growth in 15ml of yeast extract-peptone-dextrose (YEPD) media supplemented with 10 μg/mL (H11-20) or 100 μg/mL of itraconazole for 8h at 37⁰C.	Standard Curve Method (CT values plotted against a logarithm of the DNA copy number)	[62]
		RIT1
		RIT2
		RIT3
		RIT4
		RIT5
		RIT6
		RIT7
		RIT8
		RIT9
		RIT10
		RIT11
		RIT12
		RIT13
		RIT14
		RIT15
		RIT16
		RIT17
		RIT18
		RIT19
		RIT20
		RIT21
		RIT22
		RIT23
		RIT24
		RIT25
		RIT26
		CEA17	NA	NA	GPDH	GAPDH	No	Treatment with 10 ng/mL of itraconazole (CEA17) or 5 μg/mL of itraconazole (mutant strains) in YG medium supplemented with 1.2 g/L of uracil and uridine for 24h at 37⁰C.	NA	[71]
		G10-1-50A
		G10-1-50B
		G10-2-50A
		G10-3-50A
		H05-3-10
		H10-1-50A
		H10-2-50A
		H10-3-50A
		H10-1-50B
		RIT13
		Af293	Frozen mycelia	NA	β-tubulin	Beta-tubulin	No	Growth in AMM containing 0, 1, 10, 100, 1000 μM of FeSO4 at 37⁰C for 24h with 150 rpm shaking.	2–ΔΔCT	[64]
	flavus	NRRL 62477	Frozen mycelia	6	gpdA	GAPDH	Yes - cited their previous work under which the same set of aflatoxin biosynthesis genes was examined and exhibited the same pattern of expression.	Growth on solid International Streptomyces Project-2 Medium (ISP2) media with Streptomyces roseolus at 30⁰C for 4 days at a relative humidity of 80% in a Vötsch chamber.	2´∆∆CT	[54]
					β‐tub	Beta-tubulin
		70 pSL82	Mycelia	3	18S	18S rRNA	No	Growth in GMM containing 1% starch or 24 g/400 mL ground corn seed at 30°C for 24, 48 and 72h with shaking at 250 rpm	2− ∆∆CT	[39]
		CA14 ΔveA
		CA14 Δku70ΔpyrG	Mycelia	NA	β-actin	Actin	No	Growth in yeast extract sucrose (YES) or YPD media for 5 and 7 days, respectively, at 37⁰C in the dark.	2′ ΔΔCt	[45]
		ΔpbsB
		OE
		KSU101	Mycelia	NA	β-tuB	Beta-tubulin	No	Growth in sucrose magnesium sulphate potassium nitrate yeast (SMKY) liquid media 25⁰C for 7 days.	NA	[49]
		KSU102
		KSU103
		KSU104
		KSU105
		KSU106
		KSU107
		KSU108
		KSU109
		KSU110
		KSU111
		KSU112
		KSU113
		KSU114
		KSU115
		KSU116
		KSU117
		KSU118
		KSU119
		KSU120
		KSU121
		KSU122
		KSU001
		KSU002
		KSU003
		KSU004
		ATCC28542	NA	NA	β-actin	Actin	No	Growth in YES media containing 1.5 mg /100mL silver nanoparticles (AgNps HA1N, AgNps EH, and AgNps HA2) at 28⁰C for 14 days.	2−ΔΔCT	[44]
		ICB-1	NA	3	β-tubulin	Beta-tubulin	No	Growth on coconut agar at 25⁰C for 2 or 7 days.	Pfaffl method	[53]
		ICB-12
		ICB-54
		ICB-141			cal	Calmodulin
		ICB-161
		ICB-198
		YC-15	Mycelia	NA	18S	18S rRNA	No	Growth in YES media supplemented with 0.40 mmol/L of cinnamaldehyde, 0.56 mmol/L of citral, and 0.80 mmol/L of eugenol for 7 days.	2−ΔΔCT	[40]
		NRRL3357	Mycelia	3	NA	Actin	No	(1) Growth on PDA or GMM supplemented with NH4+ for 48h and (2) growth on GMM supplemented with 50 mM ammonium or NaNO2 (as the only nitrogen source) for 30h.	2−ΔΔCT	[43]
		ΔnmrA
		ΔnmrA::nmrA
		NRRL 62477	Frozen mycelia	≥3	β‐tub	Beta-tubulin	Yes- Evalauated the stability of several potential reference genes using NormFinder [119] and used the most stable reference genes for normalization.	Growth in malt extract agar (MEA) media supplemented with 0.5mM eugenol for 4 days at 27⁰C in the dark.	2−ΔΔCT	[52]
					gpdA	GAPDH
		EGP9	Inoculated peanuts	3	benA56	Beta-tubulin	Yes- Stated beta-tubulin was stable and constituitively expressed previously, however, they used different experimental conditions.	Growth on peanut samples for 6 weeks (sampling every 7 days) at 25⁰C in polyethylene sandwich boxes containing glycerol/water solutions to maintain the equilibrium relative humidity conditions.	Pfaffl method	[47]
		Aflatoxin B1-producing strain	Fungal hyphae (frozen mycelia)	NA	β-tubulin	Beta-tubulin	No	Growth in 50 mL of potato dextrose broth (PDB) containing 30% (v/v) of the Eurotium cristatumculture filtrate for 3 days in the dark at 28 ± 2°C on a rotary shaker at 120 r/min.	2–ΔΔCT	[56]
		BFE96	Frozen inoculated wheat	NA	benA56	Beta-tubulin	Yes- State that beta-tubulin expression is less dependent on the growth phase than a gene involved in secondary metabolism. The researchers stated that if the expression of the gene is constant, then it is a good reference gene. The expression of beta-tubulin was shown to be constant under the conditions examined.	Inoculated onto 25 g of wheat and grown at 30⁰C in open petri dishes with wetted filter paper to maintain moisture content for 9 days. Samples were mixed daily to ensure uniformity of fungal cells throughout the sample.	NA	[46]
		Afl-VCZ1	Frozen mycelia	NA	tub	Beta-tubulin	No	Growth in liquid media at 30°C with constant shaking at 120 rpm for 20-24h.	2 –ΔΔCT	[51]
		Afl-VCZ2
		Afl-VCZ3
		Afl-VCZ4
		Afl-VCZ5
		18.4	Lyophilized mycelia	4	18S	18S rRNA	Yes- used Normfinder [119] to evaluate the stability of the reference genes.	Co-culture with Listeria monocytogenes in malt extract broth at 25⁰C and 30⁰C for 7 days (did the same with a monoculture of A. flavus).	Pfaffl method	[41]
					cal	Calmodulin
					tub-β	Beta-tubulin
		RCP08108	Frozen mycelia	3	ITS1	Internal Transcribed Spacer Regions	Yes- Cite previous use in the literature.	First, the fungi were grown on peanut meal extract agar (PMEA) for 5 days at 28 °C to obtain heavily sporulating cultures. The water activity of cultures were modified using nonionic solute glycerol to -2.8, -7.1, -9.9 and -16.0 MPa to generate water activities of 0.98, 0.95, 0.93 and 0.89, respectively. Next, cultures of differing water activity were supplemented with 1+1 mmM 2(3)-tert-butyl-4 h…	NA	[57]
					ITS4
		PFCC 83	Frozen myclelia	NA	tub1	Beta-tubulin *	No	YES, aflatoxin-inducing, or yeast extract peptone (YEP) media, non-inducing, at 28⁰C for 4 days.	NA	[48]
		PFCC 86
		PFCC 101
		PFCC 116
		PFCC 137
		PFCC 147
		PFCC 149
		PFCC 154
		PFCC 165
		PFCC 176
		PFCC 186
		PFCC 191
		PFCC 193
		PFCC 209
		PFCC 213
		PFCC 224
		PFCC 244
		PFCC 247
		PFCC 267
		PFCC 285
		PFCC 288
		PFCC 309
		PFCC 313
		PFCC 316
		CMI 102566
		CMI 93803
		NRRL	Frozen mycelia	2	act1	Actin	No	Co-incubation with soil isolates of Streptomyces on ISP2 medium at 28⁰C.	qbase+ software (biogazelle)	[42]
					βtub	Beta-tubulin
		NRRL3357	Fungal tissue	3	18S	18S rRNA	No	Growth on YES medium at 37⁰C for 1.5 days and 28⁰C for 3 days (to obtain the same amount of biomass at a lower temperature), in the dark.	ΔΔCt	[28]
		NRRL-6513	Mycelia	3	β-tubulin	Beta-tubulin *	Yes- The researchers note that the peptides created did not have an effect on β-tubulin expression - no data shown.	Growth in 20 mL of YES medium containing one of four antifungal peptides: PPD1 peptide (4 μg/mL), 66-10 peptide (3.5 μg/.mL), 77-3 peptide (3 μg/mL), or D4E1 (12 μg/mL).	2-ΔΔCT	[55]
		NRRL 3357	Cells	6	TUB	Beta-tubulin	No	Treatment or no treatment with the subinhibitory concentrations of carvacrol (0.02%) or trans-cinnamaldehyde (0.005%) in 10 mL of PDB at 25°C for 5 days.	Comparative Critical Threshold Method	[50]
	parasiticus	NRRL 4123
		ATCC #15517	Frozen mycelia	NA	ACT1	Actin	Yes- State that they demonstrated beta-actin to be stably expressed in the presence of Kluyveromyces lactis.	Treated or untreated with 1.5 × 105 CFU/mL of Kluyveromyces lactis and incubated at 30⁰C for 48h.	REST, 2008 V2.0.2 software (ΔΔCt)	[105]
		BN9∆msnA	Frozen mycelia	4	18S	18S rRNA	No	Growth of stationary phase cultures in PDB at 30⁰C for 4 days in the dark.	Relative Standard Curve Method (CT values plotted against a logarithm of the DNA copy number)	[29]
		NRRL-2999	Mycelia	3	β-tubulin	Beta-tubulin *	Yes - the researchers note that the peptides created did not have an effect on β-tubulin expression.	Growth in 20 mL of YES medium containing one of four antifungal peptides: PPD1 peptide (4 μg/mL), 66-10 peptide (3.5 μg/.mL), 77-3 peptide (3 μg/mL), or D4E1 (12 μg/mL).	2-ΔΔCT	[55]
		CECT 2688	Frozen mycelia	3	TUB	Beta-tubulin	No	Yeast extract sucrose peptone (YESP) medium modified with 1% sodium nitrate (YESP-N) or 1% tryptophan (YESP-T) at 10, 15, 25, 30 and 37⁰C for 96h with shaking at 100 rpm.	2–ΔΔCT	[106]
		NRRL 2999	Frozen mycelia	NA	tub1	Beta-tubulin *	No	Growth in YES or YEP media at 28⁰C for 4 days.	NA	[48]
		PFCC 14
		NRRL 2999	Mycelia	NA	β-actin	Actin	Yes- Used in a previous study with the same species conducted by the same authors.	Treatment with 0, 0.25, 0.5 or 1.0 μg/mL aflastatin A for 1.5 to 3.5 days in PDB at 27⁰C.	NA	[103]
		ATCC 24690
		ATCC15517	Mycelia	NA	β-actin	Actin	No	Growth in RPMI medium containing 25 or 50 mg/mL of vitamin C for 3 days at 28⁰C.	Statistical Package for the Social Sciences (SPSS) software for Windows, using the t-test and Fisher's exact test, where a p-value less than 0.05 was considered to be statistically significant.	[104]
		SRRC 2043	Spheroplasts	NA	18S	18S rRNA	No	Growth in Adye and Mateles (1964) medium for 48h and 72h.	2−ΔΔCT	[102]
	sojae	299
		1123
		1126
	cristatus	E4 (CGMCC 7.193)	Mycelia	NA	β-actin	Actin	No	Cellulose membrane on malt yeast agar (MYA) and on 17% NaCl MYA media for 5 days at 28⁰C in the dark, after which mycelia were fixed (extraction from 7 day mycelia).	2−ΔΔCT	[24]
	oryzae	RIB40 creBΔ	Mycelia	3	β-tubulin	Beta-tubulin *	No	Growth conditions depedent on transcipt of interest. (1) α-amylase transcripts: inducing (1% sorbitol plus 1% starch), non-inducing (1% sorbitol), and re-pressing (1% sorbitol plus 1% starch plus 2% sucrose) conditions for 48h. (2) glucoamylase A transcripts: inducing conditions (in 1% starch) or repressing conditions (in 2% sucrose) at 30⁰C for 24h.	NA	[47]
		DAR3699
		Aory1_1	NA	NA	18S	18S rRNA *	No	Growth on PDA at 25⁰C under normal light (WT containing genomic DNA). The resulting transformants were selected on and subcultured three times in the presence of 1.25 mg/mL of 5-fluoroorotic acid with uridine and uracil to ensure the stability of transgene.	2−ΔΔCT	[88]
		Aory1_2
		Aory2_1
		Aory2_2
		ΔLaeA	NA	NA	H1	Histone 1	No	Growth in MMcontaining 0.6% NaNO3, 0.052% KCl, 0.052% MgSO4, 0.152% KH2PO4 and 1% glucose at 30⁰C for 5 days.	2−ΔΔCT	[100]
		PyrG+
		RkuN16ptr1(pyrG) (∆ku70::ptrA, ∆pyrG,pyrG +)	NA	3	H2A	Histone H2A	No	Growth in DPY (2% dextrin, 1% polypeptone, 0.5% yeast extract, 0.5% KH2PO4, and 0.05% MgSO4·7H2O, pH 5.8) liquid medium at 30⁰C for 2 days.	Comparative Cycle Threshold (Ct) Method	[101]
		∆sclR (∆ku70::ptrA, ∆sclR::pyrG)
		ΔbrlA	Frozen mycelia and conidia	2	β-actin	Actin	No	Growth on PDA medium at 30⁰C for 7 days.	NA	[97]
		NS4
		MAT1-1	Mycelia	NA	NA	Actin	No	Growth (conidia) in DPY (2% dextrin, 1% polypeptone, 0.5% yeast extract, 0.5% KH2PO4, and 0.05% MgSO4 · 7H2O) liquid medium supplemented with 0.5% uridine and 0.2% uracil. After 24h of growth, 200 mg of mycelia were transferred onto DPY agar medium and grown for an additional 48h.	NA	[25]
		MAT1-2
		ΔMAT
		JaL250	Conidiospores	NA	NA	Actin	No	Growth in MM supplemented with 10 mM uridine and 1% maltose at 34⁰C with gentle shaking for 22 to 24h, after which 25-75 mL was transferred to a cellulose nitrate filter and grown for 42-48h until pigmented conidiospores were present.	NA	[96]
		DLM2
		DLM3
		DLM17
		DLM24
		DLM29
		NS4DLP and several transformants	Frozen hyphae	NA	AO090038000317	Beta-tubulin	Yes- previously exhibited stability in microarray work.	Growth in modified Czapek–Dox (CD) media (CD minimal agar supplemented with 5 mM uridine, 10 mM uracil, 10 mM sodium glutamate, and/or 30 μg/ml methionine and an increased glucose concentration of 10%) at 30⁰C for 48h with 200 rpm shaking.	NA	[98]
		RIB40	Culture	NA	H1	Histone H1	No	Growth on 5 g of wheat bran containing 2, 3, 4, 6 or 8 mL of water at 30⁰C for 48 h.	2−ΔΔCT	[99]
	luchuensis	RIB2601	Rice	NA	NA	Actin	No	Growth on rice as rice koji and sampling at the stages in the process of shimaishigoto (30h, 40⁰C) and dekoji (40h).	NA	[26]
		U1
		SO2	Mycelia	NA	actA	Actin	Yes- Cited the use of actin as a reference gene in the literature. However, the cited study uses different media conditions.	Precultured in M medium for 36h at 30⁰C with shaking at 180 rpm, then transferred to Citric acid production (CAP) medium and grown for 0 or 12h at 30⁰C with shaking at 163 rpm.	NA	[75]
		ΔLaeA
		ΔLaeA + LaeA
	terreus	Clinical isolate, W.B. 016.02	Homegenised cells	NA	β-tubulin	Beta-tubulin *	No	Four formed fungi balls or 2 mL of fungal suspension in NaCl (corresponding to a McFarland 1 standard) incubated for 3h at 25, 30, 35 and 40⁰C, respectively.	The comparative SYBR Green⁄ΔCt method	[67]
		Amphotericin B-resistant	Cells	2	BTU	Beta-tubulin *	No	Treatment with sub-lethal (2 mg/mL for AMR; 0.1 mg/mL AMS) and lethal AmB (5 mg/L AMR; 1 mg/mL AMS) concentrations during growth in Sabouraud media for 24h at 37⁰C with slight shaking.	Pfaffl method	[68]
		Amphotericin B-susceptible
		MUCL 38669	Homogenised cells	NA	β-actin	Actin	Yes - Note that there was no change in the transcript levels under the conditions tested, however, they did not show their data.	Growth in lovastatin production media at 27⁰C for 10 days with shaking at 220 rpm.	Light cycler SDS Software	[107]
		EFB108	Mycelia	NA	actaA	Actin	No	Growth on MID medium for 10 days, after which 0.5, 1.0, 3.0 and 5.0% (w/v ) of surface sterilized Podocarpus. gracilior leaves were added and incubated together for 20 days.	Standard Curve Method (CT values plotted against a logarithm of the DNA copy number)	[108]
	westerdijkiae	CECT 2948	Frozen mycelia	2	βtub	Beta-tubulin	No	Growth on Czapek-Dox Modified Yeast Agar (CYA) in the presence or absence of Debaryomyces hansenii at 28⁰C for 3 and 7 days.	2−ΔΔCT	[109]
		AOPD16-1
		UEL91	Mycelia	NA	GAPDH	GAPDH	No	Growth on YES medium at 25⁰C for 96h.	2−ΔΔCT	[104]
		ITAL163
	carbonarius	W04-40	Frozen mycelia	NA	18S	18S rRNA	No	CYA medium in the dark at 30⁰C for 2 days.	Relative Expression Software Tool (REST)	[36]
		W04-46
		S402	Frozen mycelia	NA	cal	Calmodulin	No	Co-culture with the actinobacterial strain, SN7, incubated at 28⁰C for 4 days on solid ISP2 media.	NA	[37]
		AC49	Frozen mycelia	2	ubc	Ubiquitin-conjugating Enzyme	Yes- Performed preliminary experiments to assess the expression stability of β-tub, cal and ubc genes under the conditions described using BestKeeper [156]. The ubc gene exhibited the greatest expression stability and therefore was used as the reference gene.	Growth in MM in the dark at 25⁰C, without shaking (ochratoxin A (OTA)-inducing conditions), for 4, 6 and 8 days.	2-ΔΔCT	[32]
		AC67
	aculeatus	Aacbh589	Mycelia	3	gpdA	Glyceraldehyde-3-phosphate dehydrogenase A (GAPDH)	Yes- Tested the stability of the reference gene under the tested condition using NormFinder [119].	Growth in MM containing 1% (w/v) polypeptone, 1% (w/v) glucose, 1% (w/v) avicel, 1% (w/v) xylose, or 1% (w/v) arabinose for 3h or 6h.	Standard Curve Method (CT values plotted against a logarithm of the DNA copy number)	[35]
		ΔxlnR mutants
		ACU7	Cells	NA	actA	Actin	No	Growth on solid MM for 3, 5 and 7 days.	Fold change = 2x, x = (geneOE-housekeepingOE)-(generef.-housekeepingref.)	[34]
		acrR-OE (ACU41)			hhtA	Histone 3
	nomius	INCQS 40010	Frozen mycelia	NA	CAL	Calmodulin	No	Growth on coconut agar at 25, 30 and 35⁰C for 7 days.	ΔΔCT	[95]
		Seven strains isolated from Brazil nuts
	fischeri	CBS 317.89 CBS-KNAW (wildtype)	Frozen ascospores	NA	his-H3	Histone 3	Yes- Beta-tubulin was used for 3-day and/or 6-day-old, but because beta-tubulin expression was so low, they evaluated its expression in relation to the histone H3 gene and found that histone H3 was a better reference as it was expressed at a higher copy number.	Growth on a hydrophobic polyvinylidene fluoride (PVDF) membrane on top of oatmeal agar for 3, 6 or 30 days (wildtype only).	2-ΔΔCT	[38]
		ΔmpdA			β-tub	Beta-tubulin
*, analyzed more than one species of Aspergillus and appear twice in the table.
